# Supplementary material for: In BPS1 Downregulated Roots, the BYPASS1 Signal Disrupts the Induction of Cortical Cell Divisions in Bean-Rhizobium Symbiosis
Source: Genes (Basel). 2018 Jan 3;9(1):11. doi: 10.3390/genes9010011 (PMC5793164; doi:10.3390/genes9010011)
Supplement: Supplementary file 1 [file genes-09-00011-s001.zip]

Archive with 4 entries (4 files):
- Figure S1.doc
- Figure S2-S8.ppt
- Table S1.docx
- Table S2.docx
